# Supplementary material for: Metabolomics Analysis of Sporulation-Associated Metabolites of Metarhizium anisopliae Based on Gas Chromatography–Mass Spectrometry
Source: J Fungi (Basel). 2023 Oct 13;9(10):1011. doi: 10.3390/jof9101011 (PMC10608027; doi:10.3390/jof9101011)
Supplement: Supplementary file 1 [file jof-09-01011-s001.zip]

Archive with 2 entries (2 files):
- Table S1. Data.xlsx
- Table S2. pathway_results.xls
