# Supplementary material for: Metabolomics Analysis of Sporulation-Associated Metabolites of Metarhizium anisopliae Based on Gas Chromatography–Mass Spectrometry
Source: J Fungi (Basel). 2023 Oct 13;9(10):1011. doi: 10.3390/jof9101011 (PMC10608027; doi:10.3390/jof9101011)
Supplement: Supplementary file 1 [file jof-09-01011-s001.zip › Table S1. Data.xlsx]

## Sheet: Sheet1
Metabolite name	Formula	Quant mass	RT	Similarity	A1	A2	A3	A4	A5	A6	B1	B2	B3	B4	B5	B6	趋势	VIP	P
2,3-Diphosphoglyceric acid	C3H8O10P2	266	5.4865	720	1.43888e+07	2.02208e+07	3.00991e+07	2.89414e+07	2.61453e+07	3.0239e+07	4.90328e+06	9.05922e+06	4.9339e+06	4.91962e+06	5.86026e+06	4.47534e+06	down	1.22615	3.1945e-05
2-Phospho-D-glycerate	C21H28O2	312	14.1856	780	7.5276e+07	4.61796e+07	2.10877e+07	2.49829e+07	9.83334e+06	4.29751e+07	1.16391e+07	1.69012e+07	1.4387e+07	1.26863e+07	1.25342e+07	7.63366e+06	down	0.834211	0.0309982
3-Furaldehyde	C5H4O2	96	6.174	765	3.3638e+07	4.57589e+07	5.28197e+07	3.44329e+07	2.33102e+07	3.93591e+07	4.59398e+07	4.08138e+07	5.03736e+07	4.34658e+07	4.16897e+07	2.46806e+07	up	0.286619	0.605814
9,10-Epoxyoctadecanoic acid, 2-ethylhexyl ester	C26H50O3	410	42.524	770	5.45612e+06	6.73053e+06	9.10346e+06	6.77882e+06	8.43269e+06	7.92624e+06	1.33306e+07	1.18321e+07	1.30557e+07	1.33346e+07	1.33055e+07	1.11427e+07	up	1.24609	1.3198e-05
Acetylcholine bromide	C7H16BrNO2	225	38.977	790	3.22792e+06	4.02348e+06	5.02684e+06	6.93876e+06	4.49377e+06	7.3124e+06	1.75172e+06	1.81929e+06	2.60176e+06	3.51347e+06	2.42959e+06	5.83928e+06	down	0.806471	0.0383614
Acetyl-CoA	C23H38N7O17P3S	810	44.6273	706	1.73522e+07	2.45612e+07	2.65667e+07	2.46033e+07	2.81981e+07	1.66371e+07	895410	894212	523278	199709	135327	190502	down	1.29195	4.86998e-07
Adenosine	C10H13N5O4	267	7.503	703	2657110058	3092900962	3113295752	3646188411	2799890551	2042918580	1421316939	2740844555	2243800373	2100067001	1753516408	4611527589	down	0.346539	0.439144
Aflatoxin G2	C17H14O7	330	27.585	770	345755	1.13981e+06	721044	709013	881899	1.08366e+06	160091	128970	110512	130757	120570	149750	down	1.17275	0.000192929
Alanine	C3H7NO2	89	4.639	853	1.54759e+06	1.59444e+06	1.81399e+06	926724	1.03208e+06	4.84634e+06	2.33036e+06	1.89087e+06	8.31083e+06	1.85153e+06	3.72692e+06	1.36914e+06	up	0.459064	0.316278
Alpha-D-Glucose 1,6-bisphosphate	C6H14O12P2	340	5.084	720	4.31806e+06	6.35139e+06	9.95946e+06	1.23066e+07	1.33503e+07	1.23721e+07	1.51491e+07	6.80062e+06	6.37497e+07	1.41585e+07	7.53598e+06	6.95741e+06	up	0.420311	0.336278
Anandamide	C22H37NO2	348	6.2766	720	1679718185	4358867870	7880877646	12305341473	7301529532	9063354072	5170687595	11599986624	12392061580	8695253880	8696085447	2763776236	up	0.363287	0.610999
Arachidonic acid	C20H32O2	304	24.532	829	761274	911835	930928	1.06638e+06	666113	1.07683e+06	1.53346e+06	896158	1.66896e+06	7.49783e+06	3.53009e+06	1.0673e+06	up	0.647134	0.113458
Arginine	C6H14N4O2	174	10.115	755	1088951913	1276106647	1326861162	1297406548	1171604184	2137762087	3.24964e+08	3.8501e+08	9.82081e+07	5.83759e+08	4.37873e+08	2.93345e+08	down	1.19034	0.000115345
Argininosuccinic acid	C10H18N4O6	290	4.768	765	4.08303e+06	4.34389e+06	7.14076e+06	5.30723e+06	3.07522e+06	3.58634e+06	1.63099e+07	1.08387e+07	2.17654e+07	8.05496e+06	8.46267e+06	6.8118e+06	up	0.936295	0.0125854
Asparagine	C4H8N2O3	132	17.745	770	2.93712e+08	2.94586e+08	3.52208e+08	3.3085e+08	2.96522e+08	338179419	2.11455e+08	8.73944e+07	2.75375e+08	2.38582e+08	2.25663e+08	2.43562e+08	down	1.01498	0.00468626
Aspartate	C4H7NO4	133	12.66	703	2.18039e+08	2.33408e+08	1.63758e+07	1.92465e+08	1.81742e+08	1.07038e+08	4.25099e+08	5.36456e+08	5.63471e+08	3.36746e+08	3.29801e+08	3.10589e+08	up	1.10915	0.000975001
Betaine	C5H11NO2	117	12.946	895	7270181418	9570313360	8532241352	10594772976	8175818567	11660587923	21378317936	19348050466	18832777365	22600130218	19450130356	17896866710	up	1.28929	7.13574e-07
Carnitine	C7H15NO3	161	11.7076	795	1741027492	2249805052	1994792399	2400228336	1782411581	2416507779	1378154493	1375436930	1362289628	1531647525	1298137747	1115507943	down	1.16839	0.000230561
Cytosine	C4H5N3O	111	4.116	795	984284	1.18305e+06	1.59499e+06	965834	1.05202e+06	1.33709e+06	1.24957e+06	1.76596e+06	1.13096e+06	1.16617e+06	1.30843e+06	3.18268e+06	up	0.517775	0.215451
D-Glucuronic acid	C6H10O7	194	10.4814	802	2.01575e+07	2.17444e+07	3.50088e+07	2.72985e+07	2.64085e+07	3.38216e+07	1.83766e+07	2.87593e+07	3.16421e+07	1.68037e+07	1.61651e+07	7.08435e+06	down	0.691693	0.117555
D-Ribose 5-phophate	C5H11O8P	230	5.187	800	7.24849e+06	1.15316e+07	1.85507e+06	1.10959e+06	1.81769e+06	7.27049e+06	123794	659304	212701	124460	417548	101833	down	0.895324	0.0175988
Ergothioneine	C9H15N3O2S	229	5.1374	810	1829186122	2352661573	1961998407	2410834091	1554552055	1948016531	3.52072e+08	1.83016e+08	4.9026e+08	6.09771e+08	3.77751e+08	3.76437e+08	down	1.28954	5.82851e-07
Fumarate	C4H2O4	114	5.625	720	1.28146e+08	1.18579e+08	1.10278e+08	1.65432e+08	1.6975e+08	8.62958e+07	3.49413e+08	2.49838e+08	6.85571e+08	3021758072	2028666366	1595532531	up	0.872606	0.0233966
Galactitol	C6H14O6	182	28.6579	725	2.05633e+08	2.60309e+08	2.67509e+08	2.78002e+08	2.40114e+08	2.05468e+08	2.0169e+07	5.58478e+07	2.03804e+07	2.99232e+07	4.45221e+07	2.12947e+07	down	1.31058	3.88708e-08
Glucose	C6H12O6	180	22.98	912	1.9341e+08	1.5719e+08	1.19225e+08	1.01795e+08	7.39763e+07	1.49734e+08	5.76394e+08	2.10583e+08	6.04698e+08	2.30178e+08	2.37499e+08	2.36735e+08	up	0.883045	0.0199931
Glutamine	C5H10N2O3	146	20.12	806	3.85913e+08	456327868	3.46955e+08	3.53732e+08	2.46983e+08	4.11498e+08	1317483622	1847226727	1243997743	1600106903	1680498030	1259396197	up	1.28597	1.02355e-06
Glycerol-3-phosphate	C3H9O6P	172	41.478	788	318793	487197	346588	265907	289231	532914	795387	982937	3.21074e+06	908022	888860	709810	up	0.777291	0.0517748
Glycine	C2H5NO2	75	10.65	736	9.07175e+07	1.11207e+08	1.84581e+08	1.18525e+08	1.39126e+08	146336262	1.83806e+07	6.25341e+07	4.4436e+07	3.32024e+07	1.96418e+07	3.22173e+06	down	1.20305	7.95032e-05
Glyoxylate	C2H2O3	74	4.9145	716	2.69361e+07	3.32196e+07	3.10678e+07	4.82032e+07	2.6457e+07	3.40688e+07	1.1675e+08	6.50976e+07	7.32299e+07	8.51378e+07	9.40815e+07	7.95806e+07	up	1.20335	7.2421e-05
Guanine	C5H5N5O	151	26.56	758	2.4165e+08	262838652	2.82581e+08	3.55773e+08	2.72638e+08	3.72406e+08	3.95322e+08	6.3442e+08	4.88082e+08	7.57612e+08	5.22182e+08	1579535775	up	0.815798	0.0364932
Guanosine	C5 H10 N2 O3	146	32.12	768	2.46544e+08	2.70134e+08	1.91818e+08	2.61166e+08	2.37771e+08	2.78015e+08	2.98931e+08	5.72412e+08	3.069e+08	2.58464e+08	3.32957e+08	9.1255e+08	up	0.692566	0.0852981
Guggulsterone	C21H28O2	312	42.714	741	400174	342203	255749	292287	313771	444433	3.13987e+06	2.46822e+06	3.80515e+06	3.23283e+06	3.77356e+06	1.66341e+06	up	1.24587	1.28154e-05
Hexadecanamide	C16H33NO	255	44.544	956	4939284564	3291371823	4131260604	4709144058	3519795254	3900386812	2459820836	5832071445	3404276951	3577606918	3163293184	1066582213	down	0.513511	0.256344
Hydroquinone	C6H6O2	110	11.847	805	61383.9	108155	125383	100414	127276	167597	171262	236301	232563	514074	251379	2.97068e+06	up	0.546343	0.203165
Indomethacin	C19H16ClNO4	358	9.7884	805	2.32854e+08	2.45912e+08	2.97916e+08	4.54538e+08	7.74853e+08	5.79722e+08	7.82802e+06	5.6036e+06	3.61102e+06	2.15601e+06	2.13478e+06	1.9747e+06	down	1.12263	0.000666571
Inosine	C10H12N4O5	268	32.12	718	2.88509e+06	2.66504e+06	1.96428e+06	1.56971e+06	1.19026e+06	1.81344e+06	2.50707e+06	3.44459e+06	1.08795e+06	2.71189e+06	1.69898e+06	1.64611e+06	up	0.169197	0.710168
Kojic acid	C6H6O4	142	5.652	801	2.21196e+07	2.45338e+07	2.05946e+07	2.79086e+07	1.72523e+07	2.43782e+07	2.46468e+07	2.68108e+07	2.82058e+07	2.77148e+07	2.53619e+07	1.64076e+07	up	0.418834	0.39698
L-Aspartyl-L-phenylalanine	C13H16N2O5	280	8.8897	766	1.05575e+07	9.44786e+06	1.59463e+07	2.07674e+07	1.55444e+07	1.15663e+07	3.69393e+07	2.49642e+07	3.72289e+07	3.51819e+07	3.52038e+07	3.81666e+07	up	1.24205	1.43868e-05
Leucine	C6H13NO2	131	11.28	836	1.25466e+07	1.85306e+07	2.49374e+07	2.31014e+07	2.14694e+07	3.88001e+07	6.70262e+06	8.38721e+06	7.42439e+06	9.18497e+06	5.12285e+06	4.58748e+06	down	1.09971	0.00120344
Leucylproline	C11H20N2O3	228	22.308	812	194482203	3.49217e+07	2.51129e+08	2.94778e+08	2.1584e+08	266998500	1.28381e+08	112769057	1.35047e+08	1.08224e+08	7.51676e+07	8.72834e+07	down	0.855873	0.0260674
L-Glutamate	C5H7NO4	145	12.4257	736	3.30501e+06	2.78852e+06	4.25451e+06	3.02496e+06	2.27134e+06	3.26757e+06	954588	1.17406e+06	1.23149e+06	777015	969445	746791	down	1.24028	1.57425e-05
L-Histidinol	C6H11N3O	141	3.24	724	27181049	3.48079e+07	3.53419e+07	3.72138e+07	3.05298e+07	3.34241e+07	5.06425e+06	1.47158e+07	6.29673e+06	8.38756e+06	8.13556e+06	6.39501e+06	down	1.29683	2.56406e-07
Linoleic acid	C18H32O2	280	27.18	909	9.33636e+08	6.51615e+08	4.7156e+08	3.91881e+08	2.83346e+08	5.28737e+08	8079176501	4101339596	10771001700	14012069180	15948409084	25299091256	up	1.07298	0.00192732
Linolenic acid	C18H30O2	278	23.757	817	1.93461e+08	821246778	6.44293e+08	528799657	2.92018e+08	4.77266e+08	2.86111e+07	1.0679e+07	8.58054e+06	2.29004e+07	1.21618e+07	2.36284e+06	down	1.13966	0.000454436
L-Proline, 1-methyl-, methyl ester	C7H13NO2	143	8.915	713	1.55221e+06	1.01832e+06	977385	823976	535979	401612	65625.6	79895	73772.5	57682.4	56723.6	48713.4	down	1.13507	0.000593368
Lysine	C6H12N2O	128	21.23	855	2.38908e+08	2.56595e+08	2.78589e+08	3.1414e+08	2.45709e+08	3.65985e+08	1.95567e+08	189390426	1.56521e+08	1.96777e+08	1.70083e+08	3.60913e+08	down	0.708336	0.0774646
Maleamic acid	C4H5NO3	115	6.273	768	1.4515e+07	1.94904e+07	2.0232e+07	1.58109e+07	1.44108e+07	1.93108e+07	1.24875e+08	6.96505e+07	9.36587e+07	5.4146e+07	8.28847e+07	6.03998e+07	up	1.18627	0.000135866
Malic acid	C4H6O5	134	12.78	754	168924657	2.95366e+08	1694889375	1235697599	1283279631	3.13584e+08	4513208191	621480250	1072437161	670394795	9.879e+08	1040231142	up	0.396982	0.350375
Mandelic acid	C8H8O3	152	6.339	806	7.95122e+06	7.78968e+06	5.84433e+06	8.61583e+06	4894549	8.47615e+06	2.27604e+07	1.86531e+07	1.73171e+07	2.65804e+07	2.26187e+07	4.84257e+07	up	1.05333	0.00256388
Mannitol	C6H14O6	182	36.28	757	2.1639e+08	3.12319e+08	361728249	3.40814e+08	303196683	416347921	1.74977e+07	3.54138e+07	1.56319e+07	1.61896e+07	1.43131e+07	1.20225e+07	down	1.28916	5.86997e-07
Mannose	C6H12O6	180	25.81	821	583442989	761444984	3.98153e+08	2.3846e+08	3.44935e+08	6.46847e+08	5.51944e+08	514441553	6.39114e+08	3.98013e+08	392611185	2.6386e+08	down	0.193409	0.725163
Mesaconic acid	C5H6O4	130	11.404	836	1.84545e+07	1.47269e+07	3.54918e+06	1.6355e+07	2.20304e+07	3.02141e+07	1.22438e+06	1.7648e+06	1.25836e+06	1.04276e+06	1.2343e+06	789300	down	1.09989	0.00106301
Myo-inositol	C6H12O6	180	26.06	814	923423	796796	1.1608e+06	2.00856e+06	2.02174e+06	1.08347e+06	1.02071e+08	6.00042e+07	3.331e+07	110404860	1.23811e+08	4.57096e+07	up	1.13666	0.000485992
N-(L-Arginino)succinate	C10H18N4O6	290	5.31	736	1.28146e+06	1.18579e+06	1.10278e+06	1.65432e+06	1.6975e+06	862958	3.49413e+06	2.49838e+06	6.85571e+06	3.02176e+07	2.02867e+07	1.59553e+07	up	0.872606	0.0233966
N-Acetyl-L-phenylalanine	C11H13NO3	207	24.912	768	1342996625	1765833083	1922167616	1958964836	1395493293	2301549499	4877670606	3930599307	3873182268	5195078966	4112265381	9002716810	up	1.06872	0.0019238
N-Acetyl-o-toluidine	C9H11NO	149	10.94	724	4.66837e+06	6.25011e+06	6.20335e+06	7.69393e+06	5.48381e+06	7.79085e+06	9.29154e+06	4.69334e+06	3.25625e+06	1.12349e+07	1.30436e+07	3.75013e+06	up	0.279101	0.517249
Octadecanoic acid	C18H36O2	284	43.191	972	1.83542e+08	2.10166e+08	2.08772e+08	236016054	1.66921e+08	1.73368e+08	5.13729e+07	9.01083e+07	4.05575e+07	2.28372e+07	3.38648e+07	1.22456e+07	down	1.27733	1.61633e-06
Oleic acid	C18H34O2	282	27.88	769	9.53333e+07	1.08272e+08	1.21577e+08	9.82365e+07	1.24583e+08	3.51611e+07	1.36796e+08	5.49352e+07	1.09867e+08	1.60058e+08	1.09532e+08	1.91736e+08	up	0.576817	0.23017
Oxoglutaric acid	C5H6O5	146	5.661	798	7.7441e+06	7.43078e+06	1.26653e+07	1.64423e+07	1.17165e+07	8.79141e+06	1.58265e+08	7.62099e+07	1.20877e+08	9.52728e+07	8.94691e+07	1.56172e+08	up	1.23002	2.5409e-05
Palmitic acid	C16H30O4	286	26.425	959	4.58196e+07	2.39957e+07	3.09859e+07	1.49722e+07	2.05849e+07	2.30498e+07	3.84937e+07	1.192e+08	1.53613e+07	3.48903e+07	5.85056e+07	9.89416e+07	up	0.722848	0.0712313
Palmitoleic acid	C16H30O2	254	33.531	859	838525	764634	575937	673017	770756	837673	5.98438e+06	7.56852e+06	1.33047e+07	4.51153e+07	2.39663e+07	2.21549e+07	up	0.957455	0.00938359
Phenylalanine	C9H11NO2	165	17.94	763	4.98419e+06	6.62923e+06	8.19676e+06	6.44887e+06	6.30304e+06	6.51253e+06	92878.2	2.18265e+06	119143	107713	367281	2.34102e+06	down	1.26797	3.17205e-06
Proline	C5H9NO2	115	10.88	814	2546355211	3422608102	2575743937	3224958294	2342319803	3553180671	6256627901	8471268873	6626746862	7233464619	6323422758	7029934519	up	1.28514	1.30421e-06
Propionyl oxide	C6H10O3	130	14.7735	763	6.96532e+07	6.80608e+07	4.04553e+07	2.86426e+07	3.29338e+07	6.8015e+07	4.49282e+07	3.94906e+07	2.34779e+07	2.8398e+07	3.13158e+07	1.94937e+07	down	0.78462	0.0455364
Pyruvate	C3H4O3	88	13.8476	769	4.0284e+06	4.32544e+06	5.30841e+06	5.30638e+06	2.1533e+06	4.84935e+06	1.60007e+06	2032331	2.28131e+06	1.26375e+06	1.64446e+06	1.33604e+06	down	1.14563	0.000418513
Serine	C3H7NO3	105	12.95	874	1.01095e+07	1.33307e+07	1.42518e+07	1.14178e+07	1.48685e+07	1.56639e+07	4.21025e+07	3.73553e+07	2.90237e+07	4.43938e+07	4.91079e+07	3.50117e+07	up	1.25741	6.33837e-06
Succinate	C4H6O4	118	6.2587	803	1.81631e+08	2.63845e+08	3.50069e+08	3.2989e+08	2.93223e+08	2.51316e+08	6.87171e+08	5.42783e+08	6.75804e+08	2.5284e+08	4.19786e+08	2.27065e+08	up	0.788744	0.0523564
Sucrose	C12H22O11	342	18.567	878	7.20371e+06	5.4654e+06	7.82804e+06	4.95606e+06	4.2012e+06	5.82177e+06	1.01717e+07	2.71752e+07	7.08328e+06	2.22287e+07	1.54622e+07	1.50649e+07	up	0.975503	0.00771503
Threonine	C4H9NO3	119	13.427	823	7.7466e+07	1.86209e+08	7.32137e+07	1.55399e+08	9.01289e+07	1.02983e+08	3.94073e+08	2.97742e+08	3.14742e+08	4.48583e+08	4.56717e+08	4.51922e+08	up	1.24688	1.14314e-05
Trehalose	C12H22O11	342	18.936	775	1.1286e+08	1.38591e+08	1.21216e+08	1.61639e+08	1.17121e+08	1.49467e+08	2.22054e+07	1.92512e+07	1.71517e+07	2.08951e+07	2.06628e+07	1.77224e+07	down	1.30756	6.04916e-08
Tryptophan	C11H12N2O2	204	22.509	771	7.07012e+08	9.10337e+08	9.03376e+08	899132555	7.32974e+08	1168395418	2256874348	2397195235	1687809380	2975674569	2082907614	5753593659	up	0.961962	0.0087896
Tyrosine	C9H11NO3	181	24.3212	830	4.35768e+08	5.45602e+08	7.27955e+08	7.56819e+08	6.7685e+08	8.33709e+08	4.14348e+07	5.90903e+07	3.57545e+07	4.86283e+07	2.77055e+07	9.10049e+07	down	1.27859	1.45656e-06
Uracil	C4H4N2O2	112	11.6463	818	4.00541e+08	4.25678e+08	5.51823e+08	1.21298e+08	415500184	4.34789e+08	9.62299e+08	1129958260	6.23959e+08	8.30447e+08	8.84528e+08	1286830136	up	1.13457	0.000511721
Valine	C5H11NO2	117	13.0911	808	1.25953e+07	1.82836e+07	2.64466e+07	1.8514e+07	2.40168e+07	2.55652e+07	9.86405e+06	1.16656e+07	9.94366e+06	7.72654e+06	7.92357e+06	7.1675e+06	down	1.14533	0.000427857
