# Supplementary material for: Metabolomics Analysis of Sporulation-Associated Metabolites of Metarhizium anisopliae Based on Gas Chromatography–Mass Spectrometry
Source: J Fungi (Basel). 2023 Oct 13;9(10):1011. doi: 10.3390/jof9101011 (PMC10608027; doi:10.3390/jof9101011)
Supplement: Supplementary file 1 [file jof-09-01011-s001.zip › Table S2. pathway_results.xls]

## Sheet: pathway_results
	Total	Expected	Hits	Raw p	#NAME?	Holm adjust	FDR	Impact
Aminoacyl-tRNA biosynthesis	46	1.356	12	5.2199e-10	9.2823	3.8105e-08	3.8105e-08	0
Alanine, aspartate and glutamate metabolism	22	0.64853	7	1.0444e-06	5.9811	7.5196e-05	3.812e-05	0.71582
Arginine biosynthesis	18	0.53061	6	5.2412e-06	5.2806	0.00037212	0.00012754	0.21
Glyoxylate and dicarboxylate metabolism	26	0.76644	6	5.5417e-05	4.2564	0.0038792	0.0010114	0.43273
Glycine, serine and threonine metabolism	32	0.94331	6	0.00019344	3.7135	0.013347	0.0026678	0.32832
Nitrogen metabolism	5	0.14739	3	0.00021927	3.659	0.014911	0.0026678	0
Cyanoamino acid metabolism	8	0.23583	3	0.0011571	2.9366	0.077528	0.012067	0
Valine, leucine and isoleucine biosynthesis	20	0.58957	4	0.0020915	2.6795	0.13804	0.019085	0.11374
Butanoate metabolism	14	0.4127	3	0.0066809	2.1752	0.43426	0.05419	0
Lysine biosynthesis	16	0.47166	3	0.0098811	2.0052	0.63239	0.072132	0
Valine, leucine and isoleucine degradation	18	0.53061	3	0.013842	1.8588	0.87206	0.091862	0.5
Taurine and hypotaurine metabolism	7	0.20635	2	0.016031	1.795	0.99393	0.097522	0
Citrate cycle (TCA cycle)	20	0.58957	3	0.018593	1.7307	1	0.10441	0.14158
Biosynthesis of unsaturated fatty acids	23	0.678	3	0.027232	1.5649	1	0.13253	0
Methane metabolism	23	0.678	3	0.027232	1.5649	1	0.13253	0.08333
Arginine and proline metabolism	25	0.73696	3	0.034007	1.4684	1	0.15516	0.1118
Ubiquinone and other terpenoid-quinone biosynthesis	2	0.058957	1	0.05812	1.2357	1	0.24958	0
Synthesis and degradation of ketone bodies	3	0.088435	1	0.085949	1.0658	1	0.33022	0
Carbapenem biosynthesis	3	0.088435	1	0.085949	1.0658	1	0.33022	0
Monobactam biosynthesis	4	0.11791	1	0.11299	0.94698	1	0.38071	0
C5-Branched dibasic acid metabolism	4	0.11791	1	0.11299	0.94698	1	0.38071	0
Pantothenate and CoA biosynthesis	20	0.58957	2	0.11474	0.9403	1	0.38071	0
Phenylalanine, tyrosine and tryptophan biosynthesis	21	0.61905	2	0.12457	0.90457	1	0.39539	0.02144
Porphyrin and chlorophyll metabolism	23	0.678	2	0.14484	0.8391	1	0.42294	0
Pyruvate metabolism	23	0.678	2	0.14484	0.8391	1	0.42294	0.45229
Glycolysis / Gluconeogenesis	24	0.70748	2	0.15524	0.80901	1	0.43586	0.10205
Glutathione metabolism	26	0.76644	2	0.17645	0.75337	1	0.47707	0.10342
Phenylalanine metabolism	7	0.20635	1	0.18956	0.72225	1	0.49421	0
Pyrimidine metabolism	34	1.0023	2	0.26481	0.57706	1	0.66366	0.05324
Purine metabolism	62	1.8277	3	0.27392	0.56238	1	0.66366	0
beta-Alanine metabolism	11	0.32426	1	0.28183	0.55001	1	0.66366	0
alpha-Linolenic acid metabolism	12	0.35374	1	0.30327	0.51817	1	0.69183	0
Cysteine and methionine metabolism	41	1.2086	2	0.34312	0.46455	1	0.71807	0
Fructose and mannose metabolism	14	0.4127	1	0.34431	0.46305	1	0.71807	0
Lysine degradation	15	0.44218	1	0.36395	0.43896	1	0.71807	0
Tyrosine metabolism	15	0.44218	1	0.36395	0.43896	1	0.71807	0
Starch and sucrose metabolism	15	0.44218	1	0.36395	0.43896	1	0.71807	0.01732
Terpenoid backbone biosynthesis	16	0.47166	1	0.38303	0.41677	1	0.73581	0
Thiamine metabolism	18	0.53061	1	0.41954	0.37723	1	0.76566	0
Histidine metabolism	18	0.53061	1	0.41954	0.37723	1	0.76566	0.09184
Propanoate metabolism	19	0.56009	1	0.43701	0.35951	1	0.77808	0.04762
Inositol phosphate metabolism	22	0.64853	1	0.48643	0.31298	1	0.84546	0.11609
Phosphatidylinositol signaling system	26	0.76644	1	0.54587	0.26291	1	0.92672	0.04493
Tryptophan metabolism	30	0.88435	1	0.59867	0.22281	1	0.97118	0
Fatty acid degradation	30	0.88435	1	0.59867	0.22281	1	0.97118	0.21212
Glycerophospholipid metabolism	32	0.94331	1	0.62281	0.20565	1	0.98837	0
Fatty acid biosynthesis	43	1.2676	1	0.73254	0.13517	1	1	0.00229
